# Supplementary material for: Carbonic Anhydrase IV Selective Inhibitors Counteract the Development of Colitis-Associated Visceral Pain in Rats
Source: Cells. 2021 Sep 26;10(10):2540. doi: 10.3390/cells10102540 (PMC8533707; doi:10.3390/cells10102540)
Supplement: Supplementary file 1 [file cells-10-02540-s001.zip]

Archive with 1 entries (1 files):
- cells-1330588-supplementary.pdf
